# Supplementary material for: Dietary assessment and patient-perspective reasons for poor adherence to diet and exercise post bariatric surgery
Source: BMC Res Notes. 2020 Nov 11;13:526. doi: 10.1186/s13104-020-05373-y (PMC7659172; doi:10.1186/s13104-020-05373-y)
Supplement: Supplementary file 1 — Additional file 1: Table S1. Association between participant characteristics, BMI, and health benefit score. [file 13104_2020_5373_MOESM1_ESM.xlsx]

## Sheet: Sheet1
Table S1. Association between participant characteristics, BMI, and health benefit score
Variables	Need Improvement	Fair	Good	Excellent	P-Value
Mean age (years) ± SD	0	33.40 ± 11.85	35.36 ± 10.27	40.38 ± 6.80	0.172
Sex Male	0	31	143	4	0.027*
Occupation
Employed	0	21	159	4
Student	0	11	22	0
Housewife	0	6	74	3	0.027*
Retired	0	1	8	0
Unemployed	0	11	78	1
Marital status
Single	0	26	119	0	0.006*
Married	0	24	222	8
Living status
Living alone	0	5	28	0	0.631
Living with family/other	0	45	313	8
Income
Low	0	8	27	0
Medium	0	34	248	4	0.067
High	0	8	66	4
Education level
Noneducated	0	2	10	0
Less than high school	0	8	63	0	0.65
High school and higher education	0	40	268	8
BMI (kg/m2) Mean ± SD
Preoperative BMI	0	40.03 ± 8.41	46.78 ± 13.36	45.53 ± 7.85	0.898
Current BMI	0	30.69 ± 5.83	30.97 ± 6.63	29.52 ± 6.80	0.799
Obese member in the family					0.738
Yes	0	32	235	5
No	0	18	106	3
Mean number of obese members in the family	0	2.56 ± 1.59	2.37 ± 1.59	4.00 ± 3.45	0.078
